# Supplementary material for: Echocardiography-Derived Hemodynamic Forces Are Associated with Clinical Outcomes in Patients with Non-Ischemic Dilated Cardiomyopathy
Source: J Clin Med. 2024 Jun 30;13(13):3862. doi: 10.3390/jcm13133862 (PMC11242817; doi:10.3390/jcm13133862)
Supplement: Supplementary file 1 [file jcm-13-03862-s001.zip]

Archive with 1 entries (1 files):
- jcm-3049229-supplementary.pdf
